# Supplementary material for: TRIM25 Enhances the Antiviral Action of Zinc-Finger Antiviral Protein (ZAP)
Source: PLoS Pathog. 2017 Jan 6;13(1):e1006145. doi: 10.1371/journal.ppat.1006145 (PMC5245905; doi:10.1371/journal.ppat.1006145)
Supplement: S2 Table — The raw luciferase data collected from T-REx-hZAP and T-REx-rZAPC88R cell lines and the corresponding library gene list are shown. (XLSX) [file ppat.1006145.s007.xlsx]

## Sheet: T-REx293-hZAP
Location (Row-Col)	Raw luciferase value (Replicate A)	Raw luciferase value (Replicate B)	Raw luciferase value (Replicate C)	Gene Symbol	Full Gene Name	Gene ID	siRNA ID
A03	7160	9880	3360	ABCB1	ATP-binding cassette, sub-family B (MDR/TAP), member 1	5243	3933
A04	1600	2720	2720	ABHD6	abhydrolase domain containing 6	57406	28556
A05	2600	2160	3360	ACP5	acid phosphatase 5, tartrate resistant	54	10032
A06	6920	6760	6960	ACSL6	acyl-CoA synthetase long-chain family member 6	23305	121738
A07	9320	7040	4600	ADAM10	ADAM metallopeptidase domain 10	102	104233
A08	1760	3840	2200	APC	adenomatous polyposis coli	324	122389
A09	12840	10760	7840	BAI3	brain-specific angiogenesis inhibitor 3	577	4071
A10	3800	4280	3480	BTK	Bruton agammaglobulinemia tyrosine kinase	695	16
A11	7440	9840	8040	CACNB4	calcium channel, voltage-dependent, beta 4 subunit	785	7130
A12	31720	35360	29080	CAMK1G	calcium/calmodulin-dependent protein kinase IG	57172	103363
A13	1920	1640	1280	CDK9	cyclin-dependent kinase 9	1025	104
A14	3800	6240	3080	CHRNA4	cholinergic receptor, nicotinic, alpha 4	1137	114072
A15	280	400	840	CLIC5	chloride intracellular channel 5	53405	135158
A16	1280	1200	1360	CNGA3	cyclic nucleotide gated channel alpha 3	1261	6986
A17	2400	1600	960	CPA1	carboxypeptidase A1 (pancreatic)	1357	10556
A18	1440	1680	1120	CPN1	carboxypeptidase N, polypeptide 1	1369	105316
A19	6520	8040	6160	CSNK2A2	casein kinase 2, alpha prime polypeptide	1459	183
A20	48360	53640	36400	DAPK3	death-associated protein kinase 3	1613	128
A21	2680	2000	2720	DGAT2L3	diacylglycerol O-acyltransferase 2-like 3	158833	284952
A22	6040	4720	4160	DHX33	DEAH (Asp-Glu-Ala-His) box polypeptide 33	56919	132972
B03	2560	1840	2280	DLG4	discs, large homolog 4 (Drosophila)	1742	145816
B04	5800	3840	3440	DYRK1B	dual-specificity tyrosine-(Y)-phosphorylation regulated kinase 1B	9149	1429
B05	4240	3800	4160	EXOSC7	exosome component 7	23016	22471
B06	1640	1520	1080	FBXW8	F-box and WD repeat domain containing 8	26259	135430
B07	480	1000	1280	RFWD3	ring finger and WD repeat domain 3	55159	140505
B08	1360	1520	680	SLC25A36	solute carrier family 25, member 36	55186	121047
B09	5680	6440	2280	FOXK1	forkhead box K1	221937	280203
B10	4880	4920	4680	FZD2	frizzled homolog 2 (Drosophila)	2535	3962
B11	120760	126720	93040	GCS1	glucosidase I	7841	119715
B12	18000	13800	12840	GFRA1	GDNF family receptor alpha 1	2674	107669
B13	7160	5480	3120	GK2	glycerol kinase 2	2712	1295
B14	1680	1840	960	GPRC5D	G protein-coupled receptor, family C, group 5, member D	55507	5980
B15	7520	5040	4440	GPRC6A	G protein-coupled receptor, family C, group 6, member A	222545	129414
B16	1320	720	400	GRIA1	glutamate receptor, ionotropic, AMPA 1	2890	106272
B17	48960	51320	32520	GUCY2C	guanylate cyclase 2C (heat stable enterotoxin receptor)	2984	604
B18	5960	2480	3720	HERC4	hect domain and RLD 4	26091	122816
B19	4120	2160	1480	EIF2AK1	eukaryotic translation initiation factor 2-alpha kinase 1	27102	942
B20	2680	2080	2080	ITGB6	integrin, beta 6	3694	8947
B21	18680	16320	14840	JAK1	Janus kinase 1 (a protein tyrosine kinase)	3716	219
B22	3080	1960	1160	KCNH3	potassium voltage-gated channel, subfamily H (eag-related), member 3	23416	113386
C02	3200	4720	6160	Non-targeting control
C03	60440	54960	65600	KCNH5	potassium voltage-gated channel, subfamily H (eag-related), member 5	27133	7559
C04	10720	10200	8600	KCNIP4	Kv channel interacting protein 4	80333	44386
C05	1520	760	1800	KCNQ3	potassium voltage-gated channel, KQT-like subfamily, member 3	3786	104480
C06	2960	1560	1560	KIAA1804	mixed lineage kinase 4	84451	1596
C07	1080	760	600	KIFAP3	kinesin-associated protein 3	22920	118458
C08	6160	4360	5240	LEPR	leptin receptor	3953	11516
C09	1280	1440	480	PDIK1L	PDLIM1 interacting kinase 1 like	149420	1706
C10	5400	5680	5600	MSRB3	methionine sulfoxide reductase B3	253827	110560
C11	1000	1160	640	SLC25A45	solute carrier family 25, member 45	283130	242131
C12	13560	5960	5320	MAP3K14	mitogen-activated protein kinase kinase kinase 14	9020	474
C13	21120	15040	8800	MC1R	melanocortin 1 receptor (alpha melanocyte stimulating hormone receptor)	4157	2182
C14	43880	46120	37280	MTMR7	myotubularin related protein 7	9108	223335
C15	11080	6920	8000	NANOG	Nanog homeobox	79923	109586
C16	240	520	320	NEK2	NIMA (never in mitosis gene a)-related kinase 2	4751	240
C17	17240	10120	8880	NMNAT3	nicotinamide nucleotide adenylyltransferase 3	349565	112441
C18	6680	6600	4120	NMUR2	neuromedin U receptor 2	56923	6088
C19	1760	2000	2520	NOP2	NOP2 nucleolar protein homolog (yeast)	4839	17595
C20	4400	3200	2320	NR1H3	nuclear receptor subfamily 1, group H, member 3	10062	5544
C21	6040	3480	3280	OR4K5	olfactory receptor, family 4, subfamily K, member 5	79317	220975
C22	9040	7720	6160	P2RY12	purinergic receptor P2Y, G-protein coupled, 12	64805	6242
C23	1450240	1225960	1167480	ZC3HAV1 control
D03	2040	2160	2000	PADI4	peptidyl arginine deiminase, type IV	23569	119293
D04	640	680	520	PAK6	p21(CDKN1A)-activated kinase 6	56924	1031
D05	6120	5080	6640	PAX5	paired box 5	5079	6043
D06	2760	4280	3120	ECI2	enoyl-CoA delta isomerase 2	10455	113297
D07	6680	7760	3560	PKD1L3	polycystic kidney disease 1-like 3	342372	104905
D08	9120	4440	5520	PKIA	protein kinase (cAMP-dependent, catalytic) inhibitor alpha	5569	143007
D09	3480	2920	1680	PKIB	protein kinase (cAMP-dependent, catalytic) inhibitor beta	5570	143137
D10	1480	880	160	POLH	polymerase (DNA directed), eta	5429	119732
D11	2040	1080	1360	PPFIA3	protein tyrosine phosphatase, receptor type, f polypeptide (PTPRF), interacting protein (liprin), alpha 3	8541	111335
D12	7080	5320	5680	PPM1G	protein phosphatase, Mg2+/Mn2+ dependent, 1G	5496	43058
D13	2160	1280	1040	PPP1R7	protein phosphatase 1, regulatory subunit 7	5510	142253
D14	4400	3320	2480	PPP2R1B	protein phosphatase 2 (formerly 2A), regulatory subunit A, beta isoform	5519	105000
D15	32000	13680	14040	PRKACA	protein kinase, cAMP-dependent, catalytic, alpha	5566	293
D16	4080	3160	4400	PRKAG3	protein kinase, AMP-activated, gamma 3 non-catalytic subunit	53632	25060
D17	720	640	680	PRKAR1B	protein kinase, cAMP-dependent, regulatory, type I, beta	5575	142278
D18	3360	720	1520	PRKX	protein kinase, X-linked	5613	1247
D19	4840	2880	3680	RAB1A	RAB1A, member RAS oncogene family	5861	14123
D20	3880	3400	3960	RICS	Rho GTPase-activating protein	9743	21888
D21	1920	2120	920	RIPK4	receptor-interacting serine-threonine kinase 4	54101	1272
D22	6320	3560	4000	RNASEL	ribonuclease L (2',5'-oligoisoadenylate synthetase-dependent)	6041	1179
E02	1182200	1106160	1193160	ZC3HAV1 control
E03	6880	6400	7000	SH3RF2	SH3 domain containing ring finger 2	153769	149203
E04	3360	5160	5160	SIX6	SIX homeobox 6	4990	114730
E05	72520	77120	81320	SLC9A3	solute carrier family 9 (sodium/hydrogen exchanger), member 3	6550	7326
E06	6240	4920	4120	SNAP25	synaptosomal-associated protein, 25kDa	6616	12589
E07	5000	2760	3600	SP1	Sp1 transcription factor	6667	36737
E08	1600	1240	2840	SPHK1	sphingosine kinase 1	8877	1276
E09	1080	840	1000	TSSK2	testis-specific serine kinase 2	23617	1602
E10	7240	5240	4400	STK38L	serine/threonine kinase 38 like	23012	1575
E11	1840	1960	3520	STK39	serine threonine kinase 39 (STE20/SPS1 homolog, yeast)	27347	897
E12	29800	28840	27080	TGFBR2	transforming growth factor, beta receptor II (70/80kDa)	7048	388
E13	12280	9280	8360	TP53RK	TP53 regulating kinase	112858	1297
E14	655120	426920	409600	TRIM25	tripartite motif containing 25	7706	118751
E15	5640	3040	2760	TRIM52	tripartite motif containing 52	84851	131453
E16	6400	3120	2920	TTC3	tetratricopeptide repeat domain 3	7267	12974
E17	4160	4240	2760	UBE2B	ubiquitin-conjugating enzyme E2B	7320	120796
E18	1680	3960	1400	UBE2G2	ubiquitin-conjugating enzyme E2G 2 (UBC7 homolog, yeast)	7327	120316
E19	7280	6240	5600	UBE2I	ubiquitin-conjugating enzyme E2I (UBC9 homolog, yeast)	7329	12994
E20	8200	6920	4320	VPS11	vacuolar protein sorting 11 homolog (S. cerevisiae)	55823	29516
E21	480	1000	440	WNT8B	wingless-type MMTV integration site family, member 8B	7479	13025
E22	24200	17880	20520	KSR1	kinase suppressor of ras 1	8844	103773
F03	42080	31080	28560	ABCB1	ATP-binding cassette, sub-family B (MDR/TAP), member 1	5243	4123
F04	960	1000	1000	ABHD6	abhydrolase domain containing 6	57406	28651
F05	4920	3520	3440	ACP5	acid phosphatase 5, tartrate resistant	54	10123
F06	1040	1120	1240	ACSL6	acyl-CoA synthetase long-chain family member 6	23305	121737
F07	18400	14600	11520	ADAM10	ADAM metallopeptidase domain 10	102	103992
F08	28600	21440	19480	APC	adenomatous polyposis coli	324	42812
F09	2640	1640	720	BAI3	brain-specific angiogenesis inhibitor 3	577	147212
F10	4160	2160	2080	BTK	Bruton agammaglobulinemia tyrosine kinase	695	14
F11	1120	920	920	CACNB4	calcium channel, voltage-dependent, beta 4 subunit	785	105412
F12	10360	7600	10840	CAMK1G	calcium/calmodulin-dependent protein kinase IG	57172	103447
F13	2080	1600	680	CDK9	cyclin-dependent kinase 9	1025	103621
F14	7040	4800	3720	CHRNA4	cholinergic receptor, nicotinic, alpha 4	1137	114071
F15	5440	4840	6080	CLIC5	chloride intracellular channel 5	53405	7498
F16	6960	6400	4080	CNGA3	cyclic nucleotide gated channel alpha 3	1261	104374
F17	2120	2680	1680	CPA1	carboxypeptidase A1 (pancreatic)	1357	10649
F18	5920	1720	3560	CPN1	carboxypeptidase N, polypeptide 1	1369	9707
F19	11440	8960	6520	CSNK2A2	casein kinase 2, alpha prime polypeptide	1459	181
F20	1720	1080	720	DAPK3	death-associated protein kinase 3	1613	129
F21	3040	2680	920	DGAT2L3	diacylglycerol O-acyltransferase 2-like 3	158833	284953
F22	67440	51000	55720	DHX33	DEAH (Asp-Glu-Ala-His) box polypeptide 33	56919	28196
F23	4880	5920	5800	Non-targeting control
G03	920	1360	880	DLG4	discs, large homolog 4 (Drosophila)	1742	145817
G04	720	1360	1760	DYRK1B	dual-specificity tyrosine-(Y)-phosphorylation regulated kinase 1B	9149	1239
G05	1200	1720	1240	EXOSC7	exosome component 7	23016	22567
G06	680	840	360	FBXW8	F-box and WD repeat domain containing 8	26259	135429
G07	7440	7080	6120	RFWD3	ring finger and WD repeat domain 3	55159	140504
G08	10400	8440	6440	SLC25A36	solute carrier family 25, member 36	55186	26403
G09	31040	27600	23120	FOXK1	forkhead box K1	221937	280204
G10	4280	3640	4160	FZD2	frizzled homolog 2 (Drosophila)	2535	4057
G11	9160	8080	9360	GCS1	glucosidase I	7841	119717
G12	6040	6960	4760	GFRA1	GDNF family receptor alpha 1	2674	111546
G13	6600	8000	8440	GK2	glycerol kinase 2	2712	1200
G14	9880	7880	8200	GPRC5D	G protein-coupled receptor, family C, group 5, member D	55507	5884
G15	5160	5720	7080	GPRC6A	G protein-coupled receptor, family C, group 6, member A	222545	6716
G16	10320	5840	6600	GRIA1	glutamate receptor, ionotropic, AMPA 1	2890	114103
G17	1120	1360	1240	GUCY2C	guanylate cyclase 2C (heat stable enterotoxin receptor)	2984	606
G18	2120	2840	1960	HERC4	hect domain and RLD 4	26091	122814
G19	13080	9880	10240	EIF2AK1	eukaryotic translation initiation factor 2-alpha kinase 1	27102	944
G20	2200	640	960	ITGB6	integrin, beta 6	3694	9041
G21	160	240	120	JAK1	Janus kinase 1 (a protein tyrosine kinase)	3716	217
G22	6120	3800	4280	KCNH3	potassium voltage-gated channel, subfamily H (eag-related), member 3	23416	113384
H03	7280	6920	5800	KCNH5	potassium voltage-gated channel, subfamily H (eag-related), member 5	27133	105532
H04	3920	2280	2680	KCNIP4	Kv channel interacting protein 4	80333	44474
H05	280	400	400	KCNQ3	potassium voltage-gated channel, KQT-like subfamily, member 3	3786	104477
H06	400	400	640	KIAA1804	mixed lineage kinase 4	84451	1503
H07	5240	4360	3960	KIFAP3	kinesin-associated protein 3	22920	118457
H08	2160	1160	1000	LEPR	leptin receptor	3953	111136
H09	1480	2240	1480	PDIK1L	PDLIM1 interacting kinase 1 like	149420	1616
H10	1960	1440	1600	MSRB3	methionine sulfoxide reductase B3	253827	110559
H11	1160	2120	680	SLC25A45	solute carrier family 25, member 45	283130	124387
H12	11320	10560	6960	MAP3K14	mitogen-activated protein kinase kinase kinase 14	9020	118263
H13	680	1160	400	MC1R	melanocortin 1 receptor (alpha melanocyte stimulating hormone receptor)	4157	2091
H14	1640	1760	1720	MTMR7	myotubularin related protein 7	9108	223334
H15	8720	3040	4760	NANOG	Nanog homeobox	79923	31826
H16	4720	3040	4640	NEK2	NIMA (never in mitosis gene a)-related kinase 2	4751	242
H17	4240	3480	2800	NMNAT3	nicotinamide nucleotide adenylyltransferase 3	349565	112442
H18	2320	2840	2760	NMUR2	neuromedin U receptor 2	56923	132978
H19	8640	7320	9160	NOP2	NOP2 nucleolar protein homolog (yeast)	4839	17408
H20	2840	1160	1640	NR1H3	nuclear receptor subfamily 1, group H, member 3	10062	5458
H21	9080	5280	6040	OR4K5	olfactory receptor, family 4, subfamily K, member 5	79317	220974
H22	8680	7240	6400	P2RY12	purinergic receptor P2Y, G-protein coupled, 12	64805	6333
H23	1418320	1176680	1049040	ZC3HAV1 control
I02	6520	5560	5800	Non-targeting control
I03	16760	18000	24280	PADI4	peptidyl arginine deiminase, type IV	23569	20005
I04	5240	3840	5520	PAK6	p21(CDKN1A)-activated kinase 6	56924	1029
I05	2640	3600	2400	PAX5	paired box 5	5079	108918
I06	60840	58280	52520	ECI2	enoyl-CoA delta isomerase 2	10455	107957
I07	1480	1160	1520	PKD1L3	polycystic kidney disease 1-like 3	342372	104903
I08	4480	3520	3880	PKIA	protein kinase (cAMP-dependent, catalytic) inhibitor alpha	5569	143005
I09	9280	6840	7880	PKIB	protein kinase (cAMP-dependent, catalytic) inhibitor beta	5570	34263
I10	132240	117040	121920	POLH	polymerase (DNA directed), eta	5429	119731
I11	1840	2040	3040	PPFIA3	protein tyrosine phosphatase, receptor type, f polypeptide (PTPRF), interacting protein (liprin), alpha 3	8541	107205
I12	26720	23600	26720	PPM1G	protein phosphatase, Mg2+/Mn2+ dependent, 1G	5496	42971
I13	1080	1120	1680	PPP1R7	protein phosphatase 1, regulatory subunit 7	5510	142255
I14	4000	2520	2120	PPP2R1B	protein phosphatase 2 (formerly 2A), regulatory subunit A, beta isoform	5519	4257
I15	520	520	360	PRKACA	protein kinase, cAMP-dependent, catalytic, alpha	5566	291
I16	2920	1640	1720	PRKAG3	protein kinase, AMP-activated, gamma 3 non-catalytic subunit	53632	24871
I17	1720	2760	2120	PRKAR1B	protein kinase, cAMP-dependent, regulatory, type I, beta	5575	142277
I18	4320	2720	2280	PRKX	protein kinase, X-linked	5613	1342
I19	2920	2440	2680	RAB1A	RAB1A, member RAS oncogene family	5861	120368
I20	880	800	680	RICS	Rho GTPase-activating protein	9743	21792
I21	10360	5080	8400	RIPK4	receptor-interacting serine-threonine kinase 4	54101	1177
I22	5200	2920	2120	RNASEL	ribonuclease L (2',5'-oligoisoadenylate synthetase-dependent)	6041	1369
J03	2640	1840	1360	SH3RF2	SH3 domain containing ring finger 2	153769	149205
J04	4680	2880	3680	SIX6	SIX homeobox 6	4990	6457
J05	5920	2920	3840	SLC9A3	solute carrier family 9 (sodium/hydrogen exchanger), member 3	6550	119680
J06	2480	2200	3080	SNAP25	synaptosomal-associated protein, 25kDa	6616	12678
J07	22000	17160	17200	SP1	Sp1 transcription factor	6667	36912
J08	4880	4040	5440	SPHK1	sphingosine kinase 1	8877	1181
J09	1560	1760	560	TSSK2	testis-specific serine kinase 2	23617	103798
J10	13280	6360	3000	STK38L	serine/threonine kinase 38 like	23012	1665
J11	1040	1600	1600	STK39	serine threonine kinase 39 (STE20/SPS1 homolog, yeast)	27347	896
J12	4160	4360	2240	TGFBR2	transforming growth factor, beta receptor II (70/80kDa)	7048	386
J13	28280	16720	14440	TP53RK	TP53 regulating kinase	112858	1392
J14	56480	36080	33960	TRIM25	tripartite motif containing 25	7706	118750
J15	4640	4760	4080	TRIM52	tripartite motif containing 52	84851	34600
J16	14120	7960	5640	TTC3	tetratricopeptide repeat domain 3	7267	138942
J17	4280	4480	3800	UBE2B	ubiquitin-conjugating enzyme E2B	7320	12987
J18	3960	2080	2120	UBE2G2	ubiquitin-conjugating enzyme E2G 2 (UBC7 homolog, yeast)	7327	13086
J19	1120	1000	720	UBE2I	ubiquitin-conjugating enzyme E2I (UBC9 homolog, yeast)	7329	120322
J20	2320	1680	1200	VPS11	vacuolar protein sorting 11 homolog (S. cerevisiae)	55823	29331
J21	760	520	400	WNT8B	wingless-type MMTV integration site family, member 8B	7479	13117
J22	2320	1840	2040	KSR1	kinase suppressor of ras 1	8844	103776
K02	1070760	1063120	1129720	ZC3HAV1 control
K03	7720	7520	8360	ABCB1	ATP-binding cassette, sub-family B (MDR/TAP), member 1	5243	4029
K04	4840	4080	6160	ABHD6	abhydrolase domain containing 6	57406	28742
K05	1080	1200	1720	ACP5	acid phosphatase 5, tartrate resistant	54	10211
K06	5880	4400	4040	ACSL6	acyl-CoA synthetase long-chain family member 6	23305	121736
K07	8240	6400	8280	ADAM10	ADAM metallopeptidase domain 10	102	103993
K08	3600	2200	2280	APC	adenomatous polyposis coli	324	44755
K09	1520	1200	1080	BAI3	brain-specific angiogenesis inhibitor 3	577	4163
K10	2680	3280	2200	BTK	Bruton agammaglobulinemia tyrosine kinase	695	15
K11	2160	1680	1880	CACNB4	calcium channel, voltage-dependent, beta 4 subunit	785	112663
K12	1800	3800	2360	CAMK1G	calcium/calmodulin-dependent protein kinase IG	57172	103527
K13	5960	8960	6480	CDK9	cyclin-dependent kinase 9	1025	103
K14	4040	2400	3240	CHRNA4	cholinergic receptor, nicotinic, alpha 4	1137	7133
K15	4000	2240	4320	CLIC5	chloride intracellular channel 5	53405	135159
K16	7960	8280	7160	CNGA3	cyclic nucleotide gated channel alpha 3	1261	104376
K17	1280	4640	4000	CPA1	carboxypeptidase A1 (pancreatic)	1357	105320
K18	4080	2560	2360	CPN1	carboxypeptidase N, polypeptide 1	1369	9894
K19	4640	1720	2720	CSNK2A2	casein kinase 2, alpha prime polypeptide	1459	103306
K20	2960	4600	3720	DAPK3	death-associated protein kinase 3	1613	127
K21	17880	22720	27600	DGAT2L3	diacylglycerol O-acyltransferase 2-like 3	158833	289246
K22	4920	1240	2480	DHX33	DEAH (Asp-Glu-Ala-His) box polypeptide 33	56919	28012
L03	4600	3040	3520	DLG4	discs, large homolog 4 (Drosophila)	1742	145818
L04	25680	23600	13160	DYRK1B	dual-specificity tyrosine-(Y)-phosphorylation regulated kinase 1B	9149	1334
L05	880	360	720	EXOSC7	exosome component 7	23016	148504
L06	5080	3880	4120	FBXW8	F-box and WD repeat domain containing 8	26259	135431
L07	2440	2000	960	RFWD3	ring finger and WD repeat domain 3	55159	140503
L08	840	1280	680	SLC25A36	solute carrier family 25, member 36	55186	26307
L09	2760	1720	1680	FOXK1	forkhead box K1	221937	280205
L10	2720	2560	1480	FZD2	frizzled homolog 2 (Drosophila)	2535	45981
L11	48120	47080	37960	GCS1	glucosidase I	7841	119716
L12	5640	3760	4760	GFRA1	GDNF family receptor alpha 1	2674	111547
L13	10680	13840	9600	GK2	glycerol kinase 2	2712	1390
L14	8360	7520	8080	GPRC5D	G protein-coupled receptor, family C, group 5, member D	55507	6070
L15	3760	2560	1640	GPRC6A	G protein-coupled receptor, family C, group 6, member A	222545	6892
L16	3960	3720	2360	GRIA1	glutamate receptor, ionotropic, AMPA 1	2890	106271
L17	5880	4840	3840	GUCY2C	guanylate cyclase 2C (heat stable enterotoxin receptor)	2984	605
L18	2560	2200	1080	HERC4	hect domain and RLD 4	26091	122815
L19	1640	2960	2440	EIF2AK1	eukaryotic translation initiation factor 2-alpha kinase 1	27102	943
L20	1240	1440	880	ITGB6	integrin, beta 6	3694	9129
L21	34280	24200	19920	JAK1	Janus kinase 1 (a protein tyrosine kinase)	3716	218
L22	2240	2560	1360	KCNH3	potassium voltage-gated channel, subfamily H (eag-related), member 3	23416	113385
L23	4240	3560	6600	Non-targeting control
M03	21560	21080	18920	KCNH5	potassium voltage-gated channel, subfamily H (eag-related), member 5	27133	104855
M04	41040	42480	48040	KCNIP4	Kv channel interacting protein 4	80333	44293
M05	1080	1080	1480	KCNQ3	potassium voltage-gated channel, KQT-like subfamily, member 3	3786	104478
M06	14800	9800	10280	KIAA1804	mixed lineage kinase 4	84451	242320
M07	4120	3200	3840	KIFAP3	kinesin-associated protein 3	22920	118456
M08	11640	10120	11960	LEPR	leptin receptor	3953	11331
M09	1000	2400	1840	PDIK1L	PDLIM1 interacting kinase 1 like	149420	124127
M10	800	1280	1160	MSRB3	methionine sulfoxide reductase B3	253827	110558
M11	10560	5240	8400	SLC25A45	solute carrier family 25, member 45	283130	242130
M12	560	1120	440	MAP3K14	mitogen-activated protein kinase kinase kinase 14	9020	110818
M13	480	1240	280	MC1R	melanocortin 1 receptor (alpha melanocyte stimulating hormone receptor)	4157	143523
M14	3320	3160	3720	MTMR7	myotubularin related protein 7	9108	223336
M15	8080	7360	8040	NANOG	Nanog homeobox	79923	32016
M16	880	280	200	NEK2	NIMA (never in mitosis gene a)-related kinase 2	4751	241
M17	3360	2880	2080	NMNAT3	nicotinamide nucleotide adenylyltransferase 3	349565	112443
M18	400	200	400	NMUR2	neuromedin U receptor 2	56923	5904
M19	1320	1360	2720	NOP2	NOP2 nucleolar protein homolog (yeast)	4839	144197
M20	840	1080	1320	NR1H3	nuclear receptor subfamily 1, group H, member 3	10062	5370
M21	2000	2680	2280	OR4K5	olfactory receptor, family 4, subfamily K, member 5	79317	254430
M22	5520	4520	5840	P2RY12	purinergic receptor P2Y, G-protein coupled, 12	64805	6146
N02	2960	5600	6080	Non-targeting control
N03	920	1320	840	PADI4	peptidyl arginine deiminase, type IV	23569	119486
N04	12480	9880	7720	PAK6	p21(CDKN1A)-activated kinase 6	56924	1030
N05	18600	12600	11960	PAX5	paired box 5	5079	5952
N06	1720	1560	2240	ECI2	enoyl-CoA delta isomerase 2	10455	107958
N07	4240	4520	3120	PKD1L3	polycystic kidney disease 1-like 3	342372	104907
N08	2040	2280	2680	PKIA	protein kinase (cAMP-dependent, catalytic) inhibitor alpha	5569	143006
N09	4520	5120	2240	PKIB	protein kinase (cAMP-dependent, catalytic) inhibitor beta	5570	34178
N10	680	960	520	POLH	polymerase (DNA directed), eta	5429	119730
N11	28720	25280	17880	PPFIA3	protein tyrosine phosphatase, receptor type, f polypeptide (PTPRF), interacting protein (liprin), alpha 3	8541	107206
N12	3680	2200	2400	PPM1G	protein phosphatase, Mg2+/Mn2+ dependent, 1G	5496	42875
N13	240	160	280	PPP1R7	protein phosphatase 1, regulatory subunit 7	5510	142254
N14	27760	20640	22760	PPP2R1B	protein phosphatase 2 (formerly 2A), regulatory subunit A, beta isoform	5519	105001
N15	2400	1120	1400	PRKACA	protein kinase, cAMP-dependent, catalytic, alpha	5566	292
N16	2760	1560	760	PRKAG3	protein kinase, AMP-activated, gamma 3 non-catalytic subunit	53632	131929
N17	24160	19840	22680	PRKAR1B	protein kinase, cAMP-dependent, regulatory, type I, beta	5575	142279
N18	6120	4760	2720	PRKX	protein kinase, X-linked	5613	1151
N19	3760	3400	2760	RAB1A	RAB1A, member RAS oncogene family	5861	120370
N20	23400	27640	25640	RICS	Rho GTPase-activating protein	9743	21983
N21	2680	2160	1040	RIPK4	receptor-interacting serine-threonine kinase 4	54101	105203
N22	3000	960	1760	RNASEL	ribonuclease L (2',5'-oligoisoadenylate synthetase-dependent)	6041	1274
O03	4080	2640	3960	SH3RF2	SH3 domain containing ring finger 2	153769	149204
O04	12000	13160	16720	SIX6	SIX homeobox 6	4990	114731
O05	3760	2680	2920	SLC9A3	solute carrier family 9 (sodium/hydrogen exchanger), member 3	6550	7232
O06	13240	11680	11560	SNAP25	synaptosomal-associated protein, 25kDa	6616	142672
O07	7240	6560	4840	SP1	Sp1 transcription factor	6667	116546
O08	326160	264680	272880	SPHK1	sphingosine kinase 1	8877	1371
O09	10560	9400	8080	TSSK2	testis-specific serine kinase 2	23617	242473
O10	15520	15400	12040	STK38L	serine/threonine kinase 38 like	23012	1481
O11	5280	7520	9960	STK39	serine threonine kinase 39 (STE20/SPS1 homolog, yeast)	27347	898
O12	600	720	560	TGFBR2	transforming growth factor, beta receptor II (70/80kDa)	7048	387
O13	2320	3040	3200	TP53RK	TP53 regulating kinase	112858	1202
O14	240520	264720	206480	TRIM25	tripartite motif containing 25	7706	118749
O15	5800	5000	4920	TRIM52	tripartite motif containing 52	84851	131452
O16	2920	2920	2200	TTC3	tetratricopeptide repeat domain 3	7267	13070
O17	4760	4760	3680	UBE2B	ubiquitin-conjugating enzyme E2B	7320	120797
O18	4720	4360	5120	UBE2G2	ubiquitin-conjugating enzyme E2G 2 (UBC7 homolog, yeast)	7327	12992
O19	465080	478920	486960	UBE2I	ubiquitin-conjugating enzyme E2I (UBC9 homolog, yeast)	7329	13088
O20	3520	3800	4120	VPS11	vacuolar protein sorting 11 homolog (S. cerevisiae)	55823	29426
O21	8480	8560	5480	WNT8B	wingless-type MMTV integration site family, member 8B	7479	13207
O22	8400	6960	6560	KSR1	kinase suppressor of ras 1	8844	103779
O23	1367200	1249040	1057120	ZC3HAV1 control
P03	7640	6800	8520	ZC3HAV1	zinc finger CCCH-type, antiviral 1	56829	132929
P04	7280	6880	5960	ZNF12	zinc finger protein 12	7559	24270
P06	1213760	1150480	994600	ZC3HAV1	zinc finger CCCH-type, antiviral 1	56829	132931
P07	9400	6880	6200	ZNF12	zinc finger protein 12	7559	24083
P09	1389720	1240720	967280	ZC3HAV1	zinc finger CCCH-type, antiviral 1	56829	132930
P10	63160	58920	55880	ZNF12	zinc finger protein 12	7559	24178

## Sheet: T-REx-rZAPC88R
Location (Row-Col)	Raw luciferase value (Replicate A)	Raw luciferase value (Replicate B)	Raw luciferase value (Replicate C)	Gene Symbol	Full Gene Name	Gene ID	siRNA ID
A03	1510720	1277880	1309480	ABCB1	ATP-binding cassette, sub-family B (MDR/TAP), member 1	5243	3933
A04	375840	251160	285800	ABHD6	abhydrolase domain containing 6	57406	28556
A05	1114080	958400	1121840	ACP5	acid phosphatase 5, tartrate resistant	54	10032
A06	1235720	963560	1030400	ACSL6	acyl-CoA synthetase long-chain family member 6	23305	121738
A07	641040	474640	543520	ADAM10	ADAM metallopeptidase domain 10	102	104233
A08	1194240	901320	1003840	APC	adenomatous polyposis coli	324	122389
A09	739440	710920	773320	BAI3	brain-specific angiogenesis inhibitor 3	577	4071
A10	871600	562600	717160	BTK	Bruton agammaglobulinemia tyrosine kinase	695	16
A11	1146880	988280	1147520	CACNB4	calcium channel, voltage-dependent, beta 4 subunit	785	7130
A12	1375640	1066800	1324240	CAMK1G	calcium/calmodulin-dependent protein kinase IG	57172	103363
A13	876600	771920	810920	CDK9	cyclin-dependent kinase 9	1025	104
A14	627600	422560	460840	CHRNA4	cholinergic receptor, nicotinic, alpha 4	1137	114072
A15	228040	222040	251360	CLIC5	chloride intracellular channel 5	53405	135158
A16	249240	228440	238360	CNGA3	cyclic nucleotide gated channel alpha 3	1261	6986
A17	469480	384360	436840	CPA1	carboxypeptidase A1 (pancreatic)	1357	10556
A18	470560	395280	498360	CPN1	carboxypeptidase N, polypeptide 1	1369	105316
A19	1128200	1012320	1151280	CSNK2A2	casein kinase 2, alpha prime polypeptide	1459	183
A20	812400	848760	760640	DAPK3	death-associated protein kinase 3	1613	128
A21	1163680	1139480	993520	DGAT2L3	diacylglycerol O-acyltransferase 2-like 3	158833	284952
A22	1160120	922760	1074920	DHX33	DEAH (Asp-Glu-Ala-His) box polypeptide 33	56919	132972
B03	663000	604200	679520	DLG4	discs, large homolog 4 (Drosophila)	1742	145816
B04	1090880	870240	1022960	DYRK1B	dual-specificity tyrosine-(Y)-phosphorylation regulated kinase 1B	9149	1429
B05	931440	681600	858280	EXOSC7	exosome component 7	23016	22471
B06	592360	528640	600200	FBXW8	F-box and WD repeat domain containing 8	26259	135430
B07	465880	512360	586360	RFWD3	ring finger and WD repeat domain 3	55159	140505
B08	506080	358640	555400	SLC25A36	solute carrier family 25, member 36	55186	121047
B09	1055280	958520	1024040	FOXK1	forkhead box K1	221937	280203
B10	1421800	1320880	1502120	FZD2	frizzled homolog 2 (Drosophila)	2535	3962
B11	1746280	1698720	1904080	GCS1	glucosidase I	7841	119715
B12	1022320	865920	1082280	GFRA1	GDNF family receptor alpha 1	2674	107669
B13	811320	758960	818760	GK2	glycerol kinase 2	2712	1295
B14	1411960	1281760	1369520	GPRC5D	G protein-coupled receptor, family C, group 5, member D	55507	5980
B15	989440	891120	976720	GPRC6A	G protein-coupled receptor, family C, group 6, member A	222545	129414
B16	318320	279160	303320	GRIA1	glutamate receptor, ionotropic, AMPA 1	2890	106272
B17	673120	569080	616400	GUCY2C	guanylate cyclase 2C (heat stable enterotoxin receptor)	2984	604
B18	1152720	992560	1024920	HERC4	hect domain and RLD 4	26091	122816
B19	1218000	1087000	1025720	EIF2AK1	eukaryotic translation initiation factor 2-alpha kinase 1	27102	942
B20	975800	882040	918040	ITGB6	integrin, beta 6	3694	8947
B21	836400	817400	769880	JAK1	Janus kinase 1 (a protein tyrosine kinase)	3716	219
B22	830920	713920	726520	KCNH3	potassium voltage-gated channel, subfamily H (eag-related), member 3	23416	113386
C02	1470720	1079320	1165280	Non-targeting control
C03	1471080	975000	1065960	KCNH5	potassium voltage-gated channel, subfamily H (eag-related), member 5	27133	7559
C04	594520	272360	291680	KCNIP4	Kv channel interacting protein 4	80333	44386
C05	661960	472320	561880	KCNQ3	potassium voltage-gated channel, KQT-like subfamily, member 3	3786	104480
C06	431440	334880	392600	KIAA1804	mixed lineage kinase 4	84451	1596
C07	584440	408320	474640	KIFAP3	kinesin-associated protein 3	22920	118458
C08	1041040	988240	1058640	LEPR	leptin receptor	3953	11516
C09	243280	229920	208720	PDIK1L	PDLIM1 interacting kinase 1 like	149420	1706
C10	895280	942760	1109400	MSRB3	methionine sulfoxide reductase B3	253827	110560
C11	479920	471200	503840	SLC25A45	solute carrier family 25, member 45	283130	242131
C12	1282320	1220560	1227760	MAP3K14	mitogen-activated protein kinase kinase kinase 14	9020	474
C13	768760	753600	900680	MC1R	melanocortin 1 receptor (alpha melanocyte stimulating hormone receptor)	4157	2182
C14	1003040	981240	1040840	MTMR7	myotubularin related protein 7	9108	223335
C15	835760	866680	977040	NANOG	Nanog homeobox	79923	109586
C16	177560	146160	193960	NEK2	NIMA (never in mitosis gene a)-related kinase 2	4751	240
C17	1326520	1315600	1419440	NMNAT3	nicotinamide nucleotide adenylyltransferase 3	349565	112441
C18	891200	843000	984200	NMUR2	neuromedin U receptor 2	56923	6088
C19	638840	750880	713920	NOP2	NOP2 nucleolar protein homolog (yeast)	4839	17595
C20	451080	531360	544080	NR1H3	nuclear receptor subfamily 1, group H, member 3	10062	5544
C21	702720	613920	647800	OR4K5	olfactory receptor, family 4, subfamily K, member 5	79317	220975
C22	862120	737320	812920	P2RY12	purinergic receptor P2Y, G-protein coupled, 12	64805	6242
C23	925240	822120	853240	ZC3HAV1 control
D03	759440	733560	804880	PADI4	peptidyl arginine deiminase, type IV	23569	119293
D04	546000	513720	633520	PAK6	p21(CDKN1A)-activated kinase 6	56924	1031
D05	872440	795240	883800	PAX5	paired box 5	5079	6043
D06	896840	903880	1053560	ECI2	enoyl-CoA delta isomerase 2	10455	113297
D07	579920	543720	686480	PKD1L3	polycystic kidney disease 1-like 3	342372	104905
D08	1014280	818560	1054640	PKIA	protein kinase (cAMP-dependent, catalytic) inhibitor alpha	5569	143007
D09	845120	832600	889480	PKIB	protein kinase (cAMP-dependent, catalytic) inhibitor beta	5570	143137
D10	409560	383080	383880	POLH	polymerase (DNA directed), eta	5429	119732
D11	599320	427480	594960	PPFIA3	protein tyrosine phosphatase, receptor type, f polypeptide (PTPRF), interacting protein (liprin), alpha 3	8541	111335
D12	1153520	1151440	1269640	PPM1G	protein phosphatase, Mg2+/Mn2+ dependent, 1G	5496	43058
D13	849960	721480	972280	PPP1R7	protein phosphatase 1, regulatory subunit 7	5510	142253
D14	157480	139000	213960	PPP2R1B	protein phosphatase 2 (formerly 2A), regulatory subunit A, beta isoform	5519	105000
D15	628800	673440	742680	PRKACA	protein kinase, cAMP-dependent, catalytic, alpha	5566	293
D16	899120	833920	891120	PRKAG3	protein kinase, AMP-activated, gamma 3 non-catalytic subunit	53632	25060
D17	148640	311920	361040	PRKAR1B	protein kinase, cAMP-dependent, regulatory, type I, beta	5575	142278
D18	212680	164600	209280	PRKX	protein kinase, X-linked	5613	1247
D19	847280	818920	832880	RAB1A	RAB1A, member RAS oncogene family	5861	14123
D20	488320	498240	544760	RICS	Rho GTPase-activating protein	9743	21888
D21	434560	428600	419720	RIPK4	receptor-interacting serine-threonine kinase 4	54101	1272
D22	763520	767640	697840	RNASEL	ribonuclease L (2',5'-oligoisoadenylate synthetase-dependent)	6041	1179
E02	844880	825680	838240	ZC3HAV1 control
E03	696800	475440	565960	SH3RF2	SH3 domain containing ring finger 2	153769	149203
E04	939800	751240	857040	SIX6	SIX homeobox 6	4990	114730
E05	1271280	1171040	1293640	SLC9A3	solute carrier family 9 (sodium/hydrogen exchanger), member 3	6550	7326
E06	704520	544080	709240	SNAP25	synaptosomal-associated protein, 25kDa	6616	12589
E07	531160	482040	592160	SP1	Sp1 transcription factor	6667	36737
E08	180800	143800	184000	SPHK1	sphingosine kinase 1	8877	1276
E09	246920	310480	314360	TSSK2	testis-specific serine kinase 2	23617	1602
E10	950440	875520	1032400	STK38L	serine/threonine kinase 38 like	23012	1575
E11	743880	729720	783680	STK39	serine threonine kinase 39 (STE20/SPS1 homolog, yeast)	27347	897
E12	404800	372920	464920	TGFBR2	transforming growth factor, beta receptor II (70/80kDa)	7048	388
E13	854320	806560	981560	TP53RK	TP53 regulating kinase	112858	1297
E14	805000	655520	985960	TRIM25	tripartite motif containing 25	7706	118751
E15	452320	420360	495000	TRIM52	tripartite motif containing 52	84851	131453
E16	822560	820680	949520	TTC3	tetratricopeptide repeat domain 3	7267	12974
E17	641680	729640	759400	UBE2B	ubiquitin-conjugating enzyme E2B	7320	120796
E18	529680	525400	602320	UBE2G2	ubiquitin-conjugating enzyme E2G 2 (UBC7 homolog, yeast)	7327	120316
E19	688800	686080	885560	UBE2I	ubiquitin-conjugating enzyme E2I (UBC9 homolog, yeast)	7329	12994
E20	919240	1013080	1039560	VPS11	vacuolar protein sorting 11 homolog (S. cerevisiae)	55823	29516
E21	464960	420040	458360	WNT8B	wingless-type MMTV integration site family, member 8B	7479	13025
E22	807720	871800	806880	KSR1	kinase suppressor of ras 1	8844	103773
F03	677600	567600	740240	ABCB1	ATP-binding cassette, sub-family B (MDR/TAP), member 1	5243	4123
F04	352080	282840	350080	ABHD6	abhydrolase domain containing 6	57406	28651
F05	654200	572440	709800	ACP5	acid phosphatase 5, tartrate resistant	54	10123
F06	249440	211240	266720	ACSL6	acyl-CoA synthetase long-chain family member 6	23305	121737
F07	1238760	1162320	1505240	ADAM10	ADAM metallopeptidase domain 10	102	103992
F08	844600	873800	958600	APC	adenomatous polyposis coli	324	42812
F09	520280	432440	495480	BAI3	brain-specific angiogenesis inhibitor 3	577	147212
F10	945400	805880	976760	BTK	Bruton agammaglobulinemia tyrosine kinase	695	14
F11	640680	636040	690520	CACNB4	calcium channel, voltage-dependent, beta 4 subunit	785	105412
F12	662440	620440	679840	CAMK1G	calcium/calmodulin-dependent protein kinase IG	57172	103447
F13	621280	580840	624720	CDK9	cyclin-dependent kinase 9	1025	103621
F14	703920	681160	841600	CHRNA4	cholinergic receptor, nicotinic, alpha 4	1137	114071
F15	774160	644840	866480	CLIC5	chloride intracellular channel 5	53405	7498
F16	248640	223960	240480	CNGA3	cyclic nucleotide gated channel alpha 3	1261	104374
F17	756720	764480	829880	CPA1	carboxypeptidase A1 (pancreatic)	1357	10649
F18	828120	787840	885920	CPN1	carboxypeptidase N, polypeptide 1	1369	9707
F19	688240	643360	648240	CSNK2A2	casein kinase 2, alpha prime polypeptide	1459	181
F20	430040	452200	463520	DAPK3	death-associated protein kinase 3	1613	129
F21	681120	652760	683200	DGAT2L3	diacylglycerol O-acyltransferase 2-like 3	158833	284953
F22	1406720	1329480	1294280	DHX33	DEAH (Asp-Glu-Ala-His) box polypeptide 33	56919	28196
F23	1096680	1229720	1134640	Non-targeting control
G03	654880	605000	663080	DLG4	discs, large homolog 4 (Drosophila)	1742	145817
G04	275720	255520	317640	DYRK1B	dual-specificity tyrosine-(Y)-phosphorylation regulated kinase 1B	9149	1239
G05	476520	526120	591080	EXOSC7	exosome component 7	23016	22567
G06	374680	266720	302440	FBXW8	F-box and WD repeat domain containing 8	26259	135429
G07	1234080	880320	1091720	RFWD3	ring finger and WD repeat domain 3	55159	140504
G08	1215000	967600	1135480	SLC25A36	solute carrier family 25, member 36	55186	26403
G09	417720	354760	417120	FOXK1	forkhead box K1	221937	280204
G10	53640	52200	48680	FZD2	frizzled homolog 2 (Drosophila)	2535	4057
G11	1125520	1321520	1328920	GCS1	glucosidase I	7841	119717
G12	748920	636880	841840	GFRA1	GDNF family receptor alpha 1	2674	111546
G13	1014240	1074320	1172240	GK2	glycerol kinase 2	2712	1200
G14	1123360	1140440	1376120	GPRC5D	G protein-coupled receptor, family C, group 5, member D	55507	5884
G15	744160	771440	898200	GPRC6A	G protein-coupled receptor, family C, group 6, member A	222545	6716
G16	700480	701320	846960	GRIA1	glutamate receptor, ionotropic, AMPA 1	2890	114103
G17	263280	244640	203280	GUCY2C	guanylate cyclase 2C (heat stable enterotoxin receptor)	2984	606
G18	552000	213760	724520	HERC4	hect domain and RLD 4	26091	122814
G19	1009440	1059760	1256920	EIF2AK1	eukaryotic translation initiation factor 2-alpha kinase 1	27102	944
G20	699000	744880	837520	ITGB6	integrin, beta 6	3694	9041
G21	17640	20360	21520	JAK1	Janus kinase 1 (a protein tyrosine kinase)	3716	217
G22	701000	722920	786040	KCNH3	potassium voltage-gated channel, subfamily H (eag-related), member 3	23416	113384
H03	91920	71400	91240	KCNH5	potassium voltage-gated channel, subfamily H (eag-related), member 5	27133	105532
H04	387640	379320	480000	KCNIP4	Kv channel interacting protein 4	80333	44474
H05	210280	211680	273200	KCNQ3	potassium voltage-gated channel, KQT-like subfamily, member 3	3786	104477
H06	262040	183880	307000	KIAA1804	mixed lineage kinase 4	84451	1503
H07	448960	432760	473800	KIFAP3	kinesin-associated protein 3	22920	118457
H08	561160	481760	600200	LEPR	leptin receptor	3953	111136
H09	700000	546720	687320	PDIK1L	PDLIM1 interacting kinase 1 like	149420	1616
H10	958560	755560	836040	MSRB3	methionine sulfoxide reductase B3	253827	110559
H11	607200	538360	692280	SLC25A45	solute carrier family 25, member 45	283130	124387
H12	714600	706600	813040	MAP3K14	mitogen-activated protein kinase kinase kinase 14	9020	118263
H13	1184200	1224240	1358800	MC1R	melanocortin 1 receptor (alpha melanocyte stimulating hormone receptor)	4157	2091
H14	405720	408920	429320	MTMR7	myotubularin related protein 7	9108	223334
H15	866320	832640	1000440	NANOG	Nanog homeobox	79923	31826
H16	876640	874040	999760	NEK2	NIMA (never in mitosis gene a)-related kinase 2	4751	242
H17	703480	702200	685400	NMNAT3	nicotinamide nucleotide adenylyltransferase 3	349565	112442
H18	304520	300600	319520	NMUR2	neuromedin U receptor 2	56923	132978
H19	420840	378400	450880	NOP2	NOP2 nucleolar protein homolog (yeast)	4839	17408
H20	694920	746520	762240	NR1H3	nuclear receptor subfamily 1, group H, member 3	10062	5458
H21	475800	540800	538560	OR4K5	olfactory receptor, family 4, subfamily K, member 5	79317	220974
H22	367360	386240	374800	P2RY12	purinergic receptor P2Y, G-protein coupled, 12	64805	6333
H23	826840	804920	844640	ZC3HAV1 control
I02	1161040	1006520	1121200	Non-targeting control
I03	437960	314640	378000	PADI4	peptidyl arginine deiminase, type IV	23569	20005
I04	687920	687160	807640	PAK6	p21(CDKN1A)-activated kinase 6	56924	1029
I05	276040	285640	343840	PAX5	paired box 5	5079	108918
I06	1729800	1611960	1926680	ECI2	enoyl-CoA delta isomerase 2	10455	107957
I07	641120	587280	760120	PKD1L3	polycystic kidney disease 1-like 3	342372	104903
I08	376000	391960	351600	PKIA	protein kinase (cAMP-dependent, catalytic) inhibitor alpha	5569	143005
I09	499440	516760	606440	PKIB	protein kinase (cAMP-dependent, catalytic) inhibitor beta	5570	34263
I10	382160	368800	402880	POLH	polymerase (DNA directed), eta	5429	119731
I11	987680	852080	967440	PPFIA3	protein tyrosine phosphatase, receptor type, f polypeptide (PTPRF), interacting protein (liprin), alpha 3	8541	107205
I12	735120	703600	745680	PPM1G	protein phosphatase, Mg2+/Mn2+ dependent, 1G	5496	42971
I13	347120	321480	392640	PPP1R7	protein phosphatase 1, regulatory subunit 7	5510	142255
I14	438320	450000	509880	PPP2R1B	protein phosphatase 2 (formerly 2A), regulatory subunit A, beta isoform	5519	4257
I15	113960	78320	158600	PRKACA	protein kinase, cAMP-dependent, catalytic, alpha	5566	291
I16	801640	823920	920680	PRKAG3	protein kinase, AMP-activated, gamma 3 non-catalytic subunit	53632	24871
I17	325160	336880	398480	PRKAR1B	protein kinase, cAMP-dependent, regulatory, type I, beta	5575	142277
I18	643840	798160	900600	PRKX	protein kinase, X-linked	5613	1342
I19	678560	646480	755840	RAB1A	RAB1A, member RAS oncogene family	5861	120368
I20	869480	895480	853320	RICS	Rho GTPase-activating protein	9743	21792
I21	1319080	1254840	1320840	RIPK4	receptor-interacting serine-threonine kinase 4	54101	1177
I22	571120	701680	717640	RNASEL	ribonuclease L (2',5'-oligoisoadenylate synthetase-dependent)	6041	1369
J03	575080	473840	644160	SH3RF2	SH3 domain containing ring finger 2	153769	149205
J04	739520	635600	765600	SIX6	SIX homeobox 6	4990	6457
J05	906960	737680	991520	SLC9A3	solute carrier family 9 (sodium/hydrogen exchanger), member 3	6550	119680
J06	389160	302080	410240	SNAP25	synaptosomal-associated protein, 25kDa	6616	12678
J07	1150640	1057080	1190200	SP1	Sp1 transcription factor	6667	36912
J08	964240	897640	1025640	SPHK1	sphingosine kinase 1	8877	1181
J09	602600	635000	627120	TSSK2	testis-specific serine kinase 2	23617	103798
J10	1047400	1073280	1118320	STK38L	serine/threonine kinase 38 like	23012	1665
J11	204560	179720	249280	STK39	serine threonine kinase 39 (STE20/SPS1 homolog, yeast)	27347	896
J12	680440	753560	832040	TGFBR2	transforming growth factor, beta receptor II (70/80kDa)	7048	386
J13	1252080	1320480	1436520	TP53RK	TP53 regulating kinase	112858	1392
J14	426240	445840	496600	TRIM25	tripartite motif containing 25	7706	118750
J15	318280	303280	377200	TRIM52	tripartite motif containing 52	84851	34600
J16	933560	1075640	1002040	TTC3	tetratricopeptide repeat domain 3	7267	138942
J17	722960	662240	731040	UBE2B	ubiquitin-conjugating enzyme E2B	7320	12987
J18	815920	820440	843000	UBE2G2	ubiquitin-conjugating enzyme E2G 2 (UBC7 homolog, yeast)	7327	13086
J19	436280	479960	557640	UBE2I	ubiquitin-conjugating enzyme E2I (UBC9 homolog, yeast)	7329	120322
J20	956680	952160	984080	VPS11	vacuolar protein sorting 11 homolog (S. cerevisiae)	55823	29331
J21	425520	408320	440280	WNT8B	wingless-type MMTV integration site family, member 8B	7479	13117
J22	510000	545800	507920	KSR1	kinase suppressor of ras 1	8844	103776
K02	797120	779400	862480	ZC3HAV1 control
K03	784640	767840	949600	ABCB1	ATP-binding cassette, sub-family B (MDR/TAP), member 1	5243	4029
K04	343240	299320	351120	ABHD6	abhydrolase domain containing 6	57406	28742
K05	567240	502920	675440	ACP5	acid phosphatase 5, tartrate resistant	54	10211
K06	911880	792520	932160	ACSL6	acyl-CoA synthetase long-chain family member 6	23305	121736
K07	911200	889360	983440	ADAM10	ADAM metallopeptidase domain 10	102	103993
K08	1112960	1027000	1157480	APC	adenomatous polyposis coli	324	44755
K09	585000	523080	472840	BAI3	brain-specific angiogenesis inhibitor 3	577	4163
K10	798240	783200	837280	BTK	Bruton agammaglobulinemia tyrosine kinase	695	15
K11	560680	560080	691480	CACNB4	calcium channel, voltage-dependent, beta 4 subunit	785	112663
K12	444080	457720	486640	CAMK1G	calcium/calmodulin-dependent protein kinase IG	57172	103527
K13	410240	461280	494240	CDK9	cyclin-dependent kinase 9	1025	103
K14	687680	782160	895920	CHRNA4	cholinergic receptor, nicotinic, alpha 4	1137	7133
K15	862360	928920	1041000	CLIC5	chloride intracellular channel 5	53405	135159
K16	586240	547360	686320	CNGA3	cyclic nucleotide gated channel alpha 3	1261	104376
K17	619000	487800	796360	CPA1	carboxypeptidase A1 (pancreatic)	1357	105320
K18	1042120	1016080	1166240	CPN1	carboxypeptidase N, polypeptide 1	1369	9894
K19	403200	415520	415240	CSNK2A2	casein kinase 2, alpha prime polypeptide	1459	103306
K20	484600	523680	543920	DAPK3	death-associated protein kinase 3	1613	127
K21	642880	741640	674760	DGAT2L3	diacylglycerol O-acyltransferase 2-like 3	158833	289246
K22	550280	556600	605880	DHX33	DEAH (Asp-Glu-Ala-His) box polypeptide 33	56919	28012
L03	539720	523880	583600	DLG4	discs, large homolog 4 (Drosophila)	1742	145818
L04	722560	643680	674240	DYRK1B	dual-specificity tyrosine-(Y)-phosphorylation regulated kinase 1B	9149	1334
L05	472000	361400	387000	EXOSC7	exosome component 7	23016	148504
L06	987000	928560	1085360	FBXW8	F-box and WD repeat domain containing 8	26259	135431
L07	694120	622920	679040	RFWD3	ring finger and WD repeat domain 3	55159	140503
L08	532280	499840	546520	SLC25A36	solute carrier family 25, member 36	55186	26307
L09	917680	787040	887640	FOXK1	forkhead box K1	221937	280205
L10	1178200	1153880	1178600	FZD2	frizzled homolog 2 (Drosophila)	2535	45981
L11	2149200	2174760	2628080	GCS1	glucosidase I	7841	119716
L12	720720	730600	831800	GFRA1	GDNF family receptor alpha 1	2674	111547
L13	715640	608520	738840	GK2	glycerol kinase 2	2712	1390
L14	1758720	1721040	1848720	GPRC5D	G protein-coupled receptor, family C, group 5, member D	55507	6070
L15	788920	824280	907680	GPRC6A	G protein-coupled receptor, family C, group 6, member A	222545	6892
L16	499800	445960	464480	GRIA1	glutamate receptor, ionotropic, AMPA 1	2890	106271
L17	1140200	1166680	1137560	GUCY2C	guanylate cyclase 2C (heat stable enterotoxin receptor)	2984	605
L18	217880	183680	242280	HERC4	hect domain and RLD 4	26091	122815
L19	700440	755440	736040	EIF2AK1	eukaryotic translation initiation factor 2-alpha kinase 1	27102	943
L20	692640	696480	715280	ITGB6	integrin, beta 6	3694	9129
L21	730520	831480	792160	JAK1	Janus kinase 1 (a protein tyrosine kinase)	3716	218
L22	863120	973600	909560	KCNH3	potassium voltage-gated channel, subfamily H (eag-related), member 3	23416	113385
L23	1165080	1224720	1077200	Non-targeting control
M03	1419600	1237320	1365360	KCNH5	potassium voltage-gated channel, subfamily H (eag-related), member 5	27133	104855
M04	1460760	1471520	1633040	KCNIP4	Kv channel interacting protein 4	80333	44293
M05	648160	578800	789360	KCNQ3	potassium voltage-gated channel, KQT-like subfamily, member 3	3786	104478
M06	846440	910800	974120	KIAA1804	mixed lineage kinase 4	84451	242320
M07	864720	1016640	1137120	KIFAP3	kinesin-associated protein 3	22920	118456
M08	837680	757680	872920	LEPR	leptin receptor	3953	11331
M09	764880	709680	820680	PDIK1L	PDLIM1 interacting kinase 1 like	149420	124127
M10	701360	631960	715760	MSRB3	methionine sulfoxide reductase B3	253827	110558
M11	806800	787240	970480	SLC25A45	solute carrier family 25, member 45	283130	242130
M12	257480	240560	293640	MAP3K14	mitogen-activated protein kinase kinase kinase 14	9020	110818
M13	245520	225880	290160	MC1R	melanocortin 1 receptor (alpha melanocyte stimulating hormone receptor)	4157	143523
M14	1159520	1136280	1195040	MTMR7	myotubularin related protein 7	9108	223336
M15	1013240	1104080	1204960	NANOG	Nanog homeobox	79923	32016
M16	803240	861000	859080	NEK2	NIMA (never in mitosis gene a)-related kinase 2	4751	241
M17	732480	750520	867480	NMNAT3	nicotinamide nucleotide adenylyltransferase 3	349565	112443
M18	494280	470720	569120	NMUR2	neuromedin U receptor 2	56923	5904
M19	721600	820400	712160	NOP2	NOP2 nucleolar protein homolog (yeast)	4839	144197
M20	342880	325200	350000	NR1H3	nuclear receptor subfamily 1, group H, member 3	10062	5370
M21	974960	995720	989000	OR4K5	olfactory receptor, family 4, subfamily K, member 5	79317	254430
M22	900520	880960	838080	P2RY12	purinergic receptor P2Y, G-protein coupled, 12	64805	6146
N02	1291280	1155440	1146640	Non-targeting control
N03	677360	535040	752840	PADI4	peptidyl arginine deiminase, type IV	23569	119486
N04	1177400	1068240	1086800	PAK6	p21(CDKN1A)-activated kinase 6	56924	1030
N05	1518480	1455920	1700000	PAX5	paired box 5	5079	5952
N06	548920	544240	549440	ECI2	enoyl-CoA delta isomerase 2	10455	107958
N07	1008920	891920	943520	PKD1L3	polycystic kidney disease 1-like 3	342372	104907
N08	567400	513680	525680	PKIA	protein kinase (cAMP-dependent, catalytic) inhibitor alpha	5569	143006
N09	681000	535600	753160	PKIB	protein kinase (cAMP-dependent, catalytic) inhibitor beta	5570	34178
N10	404640	363960	374720	POLH	polymerase (DNA directed), eta	5429	119730
N11	832640	872160	896160	PPFIA3	protein tyrosine phosphatase, receptor type, f polypeptide (PTPRF), interacting protein (liprin), alpha 3	8541	107206
N12	874600	828920	885600	PPM1G	protein phosphatase, Mg2+/Mn2+ dependent, 1G	5496	42875
N13	531200	461880	601920	PPP1R7	protein phosphatase 1, regulatory subunit 7	5510	142254
N14	776160	731160	861800	PPP2R1B	protein phosphatase 2 (formerly 2A), regulatory subunit A, beta isoform	5519	105001
N15	335040	354480	356520	PRKACA	protein kinase, cAMP-dependent, catalytic, alpha	5566	292
N16	332720	337480	411400	PRKAG3	protein kinase, AMP-activated, gamma 3 non-catalytic subunit	53632	131929
N17	1544080	1564920	1630960	PRKAR1B	protein kinase, cAMP-dependent, regulatory, type I, beta	5575	142279
N18	1075640	873240	876520	PRKX	protein kinase, X-linked	5613	1151
N19	807960	703360	773480	RAB1A	RAB1A, member RAS oncogene family	5861	120370
N20	2260480	2347120	2424240	RICS	Rho GTPase-activating protein	9743	21983
N21	689080	743440	743280	RIPK4	receptor-interacting serine-threonine kinase 4	54101	105203
N22	467920	400080	491440	RNASEL	ribonuclease L (2',5'-oligoisoadenylate synthetase-dependent)	6041	1274
O03	822520	696040	770960	SH3RF2	SH3 domain containing ring finger 2	153769	149204
O04	590000	495800	553360	SIX6	SIX homeobox 6	4990	114731
O05	1275040	1371680	1298000	SLC9A3	solute carrier family 9 (sodium/hydrogen exchanger), member 3	6550	7232
O06	576760	627360	611000	SNAP25	synaptosomal-associated protein, 25kDa	6616	142672
O07	1152160	1073920	1207320	SP1	Sp1 transcription factor	6667	116546
O08	676120	702440	678480	SPHK1	sphingosine kinase 1	8877	1371
O09	923080	871240	837080	TSSK2	testis-specific serine kinase 2	23617	242473
O10	1162600	1140600	1119520	STK38L	serine/threonine kinase 38 like	23012	1481
O11	641120	692200	596720	STK39	serine threonine kinase 39 (STE20/SPS1 homolog, yeast)	27347	898
O12	732160	754000	771200	TGFBR2	transforming growth factor, beta receptor II (70/80kDa)	7048	387
O13	690880	651400	682840	TP53RK	TP53 regulating kinase	112858	1202
O14	413720	483440	406760	TRIM25	tripartite motif containing 25	7706	118749
O15	828400	863000	894120	TRIM52	tripartite motif containing 52	84851	131452
O16	763040	708480	723760	TTC3	tetratricopeptide repeat domain 3	7267	13070
O17	1215360	1242320	1232760	UBE2B	ubiquitin-conjugating enzyme E2B	7320	120797
O18	786680	674760	721400	UBE2G2	ubiquitin-conjugating enzyme E2G 2 (UBC7 homolog, yeast)	7327	12992
O19	1279440	1269760	1310560	UBE2I	ubiquitin-conjugating enzyme E2I (UBC9 homolog, yeast)	7329	13088
O20	457400	461480	472040	VPS11	vacuolar protein sorting 11 homolog (S. cerevisiae)	55823	29426
O21	892760	924480	829800	WNT8B	wingless-type MMTV integration site family, member 8B	7479	13207
O22	204720	231280	164520	KSR1	kinase suppressor of ras 1	8844	103779
O23	835400	933520	840360	ZC3HAV1 control
P03	722160	754680	765880	ZC3HAV1	zinc finger CCCH-type, antiviral 1	56829	132929
P04	711440	643080	596800	ZNF12	zinc finger protein 12	7559	24270
P06	724840	746640	663840	ZC3HAV1	zinc finger CCCH-type, antiviral 1	56829	132931
P07	600480	576600	791960	ZNF12	zinc finger protein 12	7559	24083
P09	654400	720480	640840	ZC3HAV1	zinc finger CCCH-type, antiviral 1	56829	132930
P10	1730920	1926040	1769920	ZNF12	zinc finger protein 12	7559	24178
